# Supplementary material for: Investigating the Synergistic Effect of Decoration and Doping in Silver/Strontium Titanate for Air Remediation
Source: Nanomaterials (Basel). 2024 Oct 16;14(20):1663. doi: 10.3390/nano14201663 (PMC11510593; doi:10.3390/nano14201663)
Supplement: Supplementary file 1 [file nanomaterials-14-01663-s001.zip]

Archive with 1 entries (1 files):
- nanomaterials-3243135-supplementary.pdf
